# Supplementary material for: The Senolytic Drug Navitoclax Protects the Brain After Experimental Ischemic Stroke
Source: Pharmaceuticals (Basel). 2026 Mar 6;19(3):431. doi: 10.3390/ph19030431 (PMC13028689; doi:10.3390/ph19030431)
Supplement: Supplementary file 1 [file pharmaceuticals-19-00431-s001.zip]

Archive with 1 entries (1 files):
- pharmaceuticals-4155809-supplementary.pdf
